# Supplementary material for: Genome-wide association study of seedling–plant resistance to stripe rust in bread wheat (Triticum aestivum L.) genotypes
Source: Front Plant Sci. 2025 May 2;16:1554216. doi: 10.3389/fpls.2025.1554216 (PMC12081426; doi:10.3389/fpls.2025.1554216)
Supplement: Supplementary file 5 [file Table5.xls]

## Sheet: Sheet1
Supplementary table 5. Putative QTLs identified across bread wheat chromosomes for yellow rust resistance QTL= Quantitative trait locus; Chr = Chromosomes, MTAs = Marker trait associations, position* = position (Mbp) of the left flanking marker, Position** = position (Mbp) of right flanking marker, Phenotype_Location = yellow rust severity measured at individual or across location (Holetta, Kulum…
Putative QTL	Chr	Position (bp)	No.of MTAs	Flanking Markers			Phenotypes _Location
				Position*	Left /Right	Position** (Mbp
qYrSe.01	1A	577805416	1	577538229	4539511|F|0-8:A>G-8:A>G/2282236|F|0-56:G>C-56:G>C	577986626	CI_Hdasee
qYrSe.02	1B	50019841	1	46660506	3064462|F|0-6:G>C-6:G>C/4008773|F|0-17:G>A-17:G>A	50203925	DS_Hdasee
qYrSe.03	1B	660454127	1	660012726	2264416|F|0-15:C>T-15:C>T/2275285|F|0-5:T>C-5:T>C	660774012	CI_Hdasee
qYrSe.04	2A	31202549-47826068	4	47652015	1127992|F|0-7:G>C-7:G>C/5969885|F|0-9:C>G-9:C>G	57837047	SR_Combined, DS_Dekaa and CI_Sanate
qYrSe.05	2A	513828726	1	511924367	991737|F|0-56:G>A-56:G>A/2333359|F|0-32:G>C-32:G>C	514858369	CI_Sanate
qYrSe.06	2A	731374489	1	729567622	4995667|F|0-14:A>G-14:A>G/5371122|F|0-24:G>C-24:G>C	733216778	CI_Dekaa
qYrSe.07	2A	742581040-762415720	6	741332822	984943|F|0-30:T>C-30:T>C/3936667|F|0-7:G>A-7:G>A	763803589	DS_Dekaa, DS_Meraro, DS_Sanate, CI_Dekaa and CI_Meraro
qYrSe.08	2B	1329109	2	504775	4989043|F|0-34:T>C-34:T>C/1020241|F|0-28:A>G-28:A>G	1510819	SR_Combined and SR_Sanate
qYrSe.09	2B	529593192	1	522226721	1186707|F|0-54:C>T-54:C>T/1095902|F|0-30:T>A-30:T>A	540704522	SR_Meraro
qYrSe.10	2B	704118285	1	704116789	1312026|F|0-23:C>T-23:C>T/1136141|F|0-39:G>A-39:G>A	704429363	CI_Dekaa
qYrSe.11	2B	742083622-750002860	3	741886961	1119446|F|0-12:C>G-12:C>G/3385512|F|0-35:C>G-35:C>G	750017811	CI_Dekaa, SR_Sanate and SR_Combined
qYrSe.12	2B	765297108-773807439	4	763839360	3064535|F|0-59:G>A-59:G>A/1090300|F|0-38:G>A-38:G>A	773899130	SR_Sanate and SR_Combined
qYrSe.13	2D	575366522-575705518	8	574820263	12772395|F|0-14:C>T-14:C>T/2249524|F|0-32:C>T-32:C>T	576290797	SR_Sanate and SR_Combined
qYrSe.14	2D	599219983	1	598851735	3064763|F|0-37:A>G-37:A>G/15306781|F|0-57:C>G-57:C>G	599789141	CI_Dekaa
qYrSe.15	2D	612184445	1	612169049	1089727|F|0-56:A>G-56:A>G/2248479|F|0-24:C>T-24:C>T	612289732	CI_Dekaa
qYrSe.16	2D	635210437	1	634645020	3064361|F|0-7:A>G-7:A>G/1087681|F|0-63:T>G-63:T>G	636099167	DS_Dekaa
qYrSe.17	3A	12868494-24780802	8	8862385	1090511|F|0-27:C>G-27:C>G/1113022|F|0-14:A>G-14:A>G	24973127	DS_Dekaa, DS_Meraro, SR_Meraro, CI_Meraro and DS_Combined
qYrSe.18	3A	40556131	2	40152401	1001373|F|0-33:G>A-33:G>A/41071147|F|0-34:A>G-34:A>G	40814340	SR_Sanate and SR_Combined
qYrSe.19	3A	707649372	1	707169405	1242275|F|0-50:G>A-50:G>A/4910841|F|0-17:C>T-17:C>T	707908120	DS_Dekaa
qYrSe.20	3A	726136881	1	726118192	1004412|F|0-25:G>A-25:G>A/1089892|F|0-28:G>A-28:G>A	726714473	DS_Dekaa
qYrSe.21	3B	11967947	1	10249151	1094450|F|0-49:G>A-49:G>A/2254375|F|0-45:T>G-45:T>G	12179959	DS_Hdasee
qYrSe.22	3B	32028640-32028836	2	31995400	3022497|F|0-14:T>G-14:T>G/1092462|F|0-10:T>C-10:T>C	33956155	SR_Meraro
qYrSe.23	3B	696333527	1	696333461	2259147|F|0-9:C>T-9:C>T/1003077|F|0-39:G>T-39:G>T	696333527	SR_Dekaa and CI_Dekaa
qYrSe.24	3D	9292491	1	7272771	1121374|F|0-32:C>T-32:C>T/1032788|F|0-39:C>T-39:C>T	9312378	DS_Combined
qYrSe.25	3D	352946923	3	349111387	3937988|F|0-67:G>A-67:G>A/2248070|F|0-49:A>G-49:A>G	355163205	DS_Hdasee
qYrSe.26	5A	437391883-471723485	7	437216753	2257379|F|0-28:G>A-28:G>A/993664|F|0-10:C>T-10:C>T	471723681	DS_Sanate, SR_Sanate, DS_Combined, CI_Sanate, CI_Combined and SR_Combined
qYrSe.27	5A	619468656	1	619468262	1370920|F|0-37:T>C-37:T>C/1203412|F|0-62:G>C-62:G>C	631669681	SR_Hdasee
qYrSe.28	5B	11085155	1	10288635	2252718|F|0-48:C>A-48:C>A/3026402|F|0-23:G>C-23:G>C	11773089	CI_Hdasee
qYrSe.29	5B	426586899	1	422525330	2260601|F|0-26:C>G-26:C>G/1228170|F|0-6:C>T-6:C>T	429728837	CI_Sanate
qYrSe.30	5D	425470918	2	423232869	1123416|F|0-16:A>C-16:A>C/1102717|F|0-15:A>T-15:A>T	430037012	SR_Sanate and SR_Combined
qYrSe.31	6A	608662012	2	608275852	1078662|F|0-13:A>C-13:A>C/5411767|F|0-25:A>G-25:A>G	608662012	DS_Dekaa
qYrSe.32	6B	9077177	1	8411856	1210453|F|0-19:G>C-19:G>C/2263768|F|0-40:T>G-40:T>G	10756645	DS_Sanate
qYrSe.33	6B	113768715	2	112905636	1277233|F|0-12:A>G-12:A>G/2257284|F|0-23:G>C-23:G>C	114883962	DS_Sanate and DS_Combined
qYrSe.34	6D	450635022		448643981	1096271|F|0-66:A>T-66:A>T/1069668|F|0-20:C>A-20:C>A	451938140	SR_Hdasee
qYrSe.35	7A	13928165	2	13884507	1000220|F|0-32:G>A-32:G>A/1071813|F|0-24:T>C-24:T>C	14301407	SR_Sanate and SR_Combined
qYrSe.36	7A	339749362	1	335910311	1217478|F|0-6:T>C-6:T>C/6035698|F|0-37:G>A-37:G>A	353201252	DS_Combined
qYrSe.37	7A	636900029	1	636899963	1228056|F|0-18:C>T-18:C>T/1073246|F|0-7:T>C-7:T>C	636900029	CI_Hdasee
qYrSe.38	7A	643234331	1	643075995	989128|F|0-35:T>C-35:T>C/2263127|F|0-29:T>C-29:T>C	644864708	DS_Dekaa
qYrSe.39	7A	716256654	1	716256588	992552|F|0-52:T>C-52:T>C/1218704|F|0-19:T>C-19:T>C	719497049	SR_Dekaa
qYrSe.40	7B	1440674	3	1261539	3026574|F|0-38:A>G-38:A>G/4911003|F|0-51:C>A-51:C>A	1747393	SR_Meraro, CI_Hdasee and CI_Combined
qYrSe.41	7B	593285120 -603585766	2	592513263	981613|F|0-31:G>A-31:G>A/989685|F|0-12:A>G-12:A>G	604038725	CI_Sanate and DS_Combined
qYrSe.42	7B	679626699	2	678662856	2281250|F|0-17:A>G-17:A>G/1208060|F|0-43:G>A-43:G>A	679672047	CI_Meraro and DS_Meraro
qYrSe.43	7B	708445754-726016960	9	707946664	1025883|F|0-42:G>A-42:G>A/997146|F|0-23:C>G-23:C>G	726016960	DS_Meraro, CI_Meraro and SR_Meraro
qYrSe.44	7D	3769072	3	2218558	989099|F|0-41:A>G-41:A>G/3020681|F|0-8:C>G-8:C>G	3909653	DS_Meraro, CI_Meraro and SR_Meraro

## Sheet: Sheet5
Chr	Decay Mbp
1A	18.2898
1B	96.1816
1D	34.8013
2A	22.5855
2B	14.7342
2D	1.2606
3A	16.7671
3B	2.25045
3D	24.4952
4A	5.1529
4B	4.01618
4D	29.4995
5A	59.4384
5B	15.7816
5D	2.95319
6A	4.07478
6B	89.3137
6D	23.0502
7A	53.2611
7B	36.7934
7D	105.61
