# Supplementary material for: Genome-wide association study of seedling–plant resistance to stripe rust in bread wheat (Triticum aestivum L.) genotypes
Source: Front Plant Sci. 2025 May 2;16:1554216. doi: 10.3389/fpls.2025.1554216 (PMC12081426; doi:10.3389/fpls.2025.1554216)
Supplement: Supplementary file 10 [file Table10.xlsx]

## Sheet: Sheet1
	Supplementary Table 2. Summary of LD analysis among marker pairs per chromosome and sub-genomes
	Chr	Total marker pairs	r2	Distance (Mbp)	Significant marker pairs (P<0.01)	Chr	Total marker pairs	r2	Distance (Mbp)	Significant marker pairs (P<0.01)
	1A	12475	0.11	58.05	5,032 (35.06)	5B	22750	0.14	40.22	8,193 (36.01)
	1B	19900	0.1	44.93	5,820 (29.8)	5D	11100	0.12	59.51	2,273 (20.48)
	1D	10250	0.13	72.36	1,783 (17.40)	6A	14700	0.08	57.51	3,928 (26.72)
	2A	21200	0.15	50.03	7,342 (34.63)	6B	18800	0.11	50.53	6,163 (32.78)
	2B	28100	0.11	36.88	9,511 (33.85)	6D	7950	0.05	87.75	911 (11.46)
	2D	14550	0.21	57.45	4,771 (32.79)	7A	22750	0.09	42.53	6,382 (28.05)
	3A	17450	0.09	57.38	4,259 (24.41)	7B	22450	0.11	42.47	7,492 (33.37)
	3B	22000	0.12	49.85	6,795 (30.89)	7D	14100	0.08	60.62	2,246 (15.93)
	3D	14650	0.12	56.41	3,940 (26.90)	A sub-genome	119225	0.11	56.04	35,012 (29.44)
	4A	13050	0.11	75.78	3,830 (29.35)	B sub-genome	143600	0.12	51.63	47,527 (33.24)
	4B	9600	0.14	96.54	3,463 (36.08)	D sub-genome	75300	0.11	65.7	15,184 (20.16)
	4D	2700	0.03	218.8	1,71 (6.34)	Total	338125	0.11	57.79	97,723 (27.61)
	5A	17600	0.09	52.97	4,897 (27.83)
