# Supplementary material for: Genome-wide association study of seedling–plant resistance to stripe rust in bread wheat (Triticum aestivum L.) genotypes
Source: Front Plant Sci. 2025 May 2;16:1554216. doi: 10.3389/fpls.2025.1554216 (PMC12081426; doi:10.3389/fpls.2025.1554216)
Supplement: Supplementary file 11 [file Table11.xlsx]

## Sheet: Sheet1
Supplementary Table 3. Summary of individual Marker-Trait Associations for yellow rust resistance. The table reports yellow rust resistance traits, Allele ID, Chromosome, phyiscal position, significance value (p. value a), addative effect, MAF= Minor allele frequency, SNP position, DS_DekaaI = Disease severity for Dekaa isolate, DS_HdaseeI = Disease severity for Hdasee isolate, DS_MeraroI = Disea…
Trait_Isolate	AlleleID	AlleleID	Allel	Chrom	Position	P.value	maf	Nobs	Add effect		(-log (p value)	Trait
DS_Combined	2201	1007196|F|0-56:C>G-56:C>G	56:C>G	3A	22262008	0.00073742	0.390449	178	0.879499	-0.239769	3.13229	Disease severity
DS_Combined	2950	5324914|F|0-25:C>G-25:C>G	25:C>G	3D	9292491	0.0007774	0.126404	178	0.879499	0.361077	3.10936	Disease severity
DS_Combined	3872	4909880|F|0-6:T>C-6:T>C	6:T>C	5A	471723485	0.000674872	0.25	178	0.879499	0.253717	3.17078	Disease severity
DS_Combined	5168	983819|F|0-20:G>A-20:G>A	20:G>A	6B	113768715	0.000744922	0.117978	178	0.879499	0.407251	3.12789	Disease severity
DS_Combined	5810	1112073|F|0-38:A>G-38:A>G	38:A>G	7A	339749362	0.000504392	0.134831	178	0.879499	0.384195	3.29723	Disease severity
DS_Combined	6331	1022746|F|0-47:T>C-47:T>C	47:T>C	7B	603585766	0.00021817	0.154494	178	0.879499	0.340253	3.66121	Disease severity
DS_Dekaa	926	3023415|F|0-29:C>T-29:C>T	29:C>T	2A	47826068	0.000291835	0.182584	178	0.5998	-0.587127	3.53486	Disease severity
DS_Dekaa	1189	1068421|F|0-68:T>C-68:T>C	68:T>C	2A	742581040	0.00099471	0.457865	178	0.5998	0.383007	3.0023	Disease severity
DS_Dekaa	2145	3027317|F|0-25:A>G-25:A>G	25:A>G	2D	635210437	0.000865457	0.106742	178	0.5998	0.767682	3.06275	Disease severity
DS_Dekaa	2169	1088933|F|0-37:C>T-37:C>T	37:C>T	3A	12868494	0.000981409	0.22191	178	0.5998	-0.52534	3.00815	Disease severity
DS_Dekaa	2176	5373637|F|0-16:T>C-16:T>C	16:T>C	3A	13535953	0.00093493	0.160112	178	0.5998	-0.556852	3.02922	Disease severity
DS_Dekaa	2420	1018354|F|0-6:A>G-6:A>G	6:A>G	3A	707649372	0.000288794	0.179775	178	0.5998	0.572637	3.53941	Disease severity
DS_Dekaa	2461	993291|F|0-48:C>T-48:C>T	48:C>T	3A	726136881	0.000412167	0.449438	178	0.5998	-0.430613	3.38493	Disease severity
DS_Dekaa	5037	5411767|F|0-25:A>G-25:A>G	25:A>G	6A	608662012	0.000861786	0.469101	178	0.5998	-0.453247	3.0646	Disease severity
DS_Dekaa	5924	2278541|F|0-39:A>G-39:A>G	39:A>G	7A	643234331	0.000208026	0.446629	178	0.5998	0.464898	3.68188	Disease severity
DS_Hdasee	315	1090465|F|0-37:A>C-37:A>C	37:A>C	1B	50019841	0.000279432	0.11236	178	0.907203	0.607815	3.55372	Disease severity
DS_Hdasee	2525	996213|F|0-11:T>C-11:T>C	11:T>C	3B	11967947	0.000923989	0.0758427	178	0.907203	-0.569086	3.03433	Disease severity
DS_Hdasee	3041	2294192|F|0-6:T>C-6:T>C	6:T>C	3D	352946923	6.32504e-05	0.162921	178	0.429344	0.50889	4.19894	Disease severity
DS_Meraro	1226	1062525|F|0-23:C>A-23:C>A	23:C>A	2A	751840514	0.000481418	0.117978	178	0.706523	0.624388	3.31748	Disease severity
DS_Meraro	1236	2262196|F|0-29:A>T-29:A>T	29:A>T	2A	755176578	0.000517764	0.477528	178	0.706523	0.381754	3.28587	Disease severity
DS_Meraro	1240	1091012|F|0-41:G>T-41:G>T	41:G>T	2A	755807963	0.000644354	0.47191	178	0.706523	-0.388027	3.19088	Disease severity
DS_Meraro	2212	1124693|F|0-17:C>T-17:C>T	17:C>T	3A	24780802	0.000805546	0.477528	178	0.706523	0.411679	3.09391	Disease severity
DS_Meraro	6433	1128830|F|0-35:C>A-35:C>A	35:C>A	7B	679626699	0.000195589	0.390449	178	0.706523	0.444307	3.70866	Disease severity
DS_Meraro	6489	1125783|F|0-52:C>T-52:C>T	52:C>T	7B	720818578	0.000782388	0.5	178	0.706523	-0.445811	3.10658	Disease severity
DS_Meraro	6491	997146|F|0-63:T>C-63:T>C	63:T>C	7B	726016960	0.000833105	0.488764	178	0.706523	0.389143	3.0793	Disease severity
DS_Meraro	6492	997146|F|0-23:C>G-23:C>G	23:C>G	7B	726016960	0.000936757	0.432584	178	0.706523	0.425565	3.02837	Disease severity
DS_Meraro	6509	1013014|F|0-16:G>A-16:G>A	16:G>A	7D	3769072	0.000736392	0.238764	178	0.706523	-0.463474	3.13289	Disease severity
DS_Sanate	1263	1243075|F|0-39:A>G-39:A>G	39:A>G	2A	762415720	0.000375797	0.469101	178	0.703907	-0.519333	3.42505	Disease severity
DS_Sanate	3862	1100295|F|0-36:T>C-36:T>C	36:T>C	5A	469516830	4.18357e-06	0.255618	178	0.014199	0.622663	5.37845	Disease severity
DS_Sanate	5078	1163727|F|0-24:G>A-24:G>A	24:G>A	6B	9077177	0.000428975	0.123596	178	0.703907	0.68336	3.36757	Disease severity
DS_Sanate	5168	983819|F|0-20:G>A-20:G>A	20:G>A	6B	113768715	4.75491e-08	0.117978	178	0.000322763	1.15271	7.32286	Disease severity
SR_Combined	903	2263923|F|0-22:A>G-22:A>G	22:A>G	2A	31202549	0.000576919	0.11236	178	0.435125	2.65974	3.23889	Seedling response
SR_Combined	1305	1041871|F|0-48:C>T-48:C>T	48:C>T	2B	1329109	1.16706e-08	0.0702247	178	7.92201e-05	4.38365	7.93291	Seedling response
SR_Combined	1788	1071872|F|0-35:T>C-35:T>C	35:T>C	2B	750002860	5.71274e-08	0.0674157	178	0.000193891	4.00687	7.24316	Seedling response
SR_Combined	1814	3534221|F|0-50:A>G-50:A>G	50:A>G	2B	765297108	0.000987033	0.160112	178	0.515383	1.96544	3.00567	Seedling response
SR_Combined	1834	3534221|F|0-50:A>G-50:A>G	50:A>G	2B	773807439	7.55416e-06	0.0842697	178	0.0128194	2.67402	5.12181	Seedling response
SR_Combined	2035	1047891|F|0-68:A>G-68:A>G	68:A>G	2D	575366522	0.000573129	0.143258	178	0.435125	-2.64338	3.24175	Seedling response
SR_Combined	2036	4909699|F|0-50:G>A-50:G>A	50:G>A	2D	575686540	0.000451289	0.22191	178	0.435125	-2.27233	3.34554	Seedling response
SR_Combined	2037	4909699|F|0-26:C>T-26:C>T	26:C>T	2D	575686540	0.000365082	0.22191	178	0.435125	-2.32491	3.43761	Seedling response
SR_Combined	2038	1249530|F|0-11:A>C-11:A>C	11:A>C	2D	575705518	0.000958166	0.13764	178	0.515383	-2.4717	3.01856	Seedling response
SR_Combined	2228	1055210|F|0-54:G>C-54:G>C	54:G>C	3A	40556131	0.000715951	0.244382	178	0.485987	-1.87282	3.14512	Seedling response
SR_Combined	3845	2261790|F|0-50:A>G-50:A>G	50:A>G	5A	437391883	0.000888621	0.401685	178	0.515383	1.7252	3.05128	Seedling response
SR_Combined	4629	1094656|F|0-48:G>A-48:G>A	48:G>A	5D	425470918	6.62609e-07	0.0646067	178	0.00149926	3.44054	6.17874	Seedling response
SR_Combined	5629	4910973|F|0-29:C>A-29:C>A	29:C>A	7A	13928165	0.000496911	0.0477528	178	0.435125	-3.26988	3.30372	Seedling response
SR_Dekaa	2787	1003077|F|0-39:G>T-39:G>T	39:G>T	3B	696333527	0.000967053	0.0505618	178	0.944207	0.0721026	3.01455	Seedling response
SR_Dekaa	6029	4990735|F|0-17:G>C-17:G>C	17:G>C	7A	716256654	0.000601878	0.235955	178	0.944207	0.0435549	3.22049	Seedling response
SR_Hdasee	3041	2294192|F|0-6:T>C-6:T>C	6:T>C	3D	352946923	3.77548e-05	0.162921	178	0.25628	0.0521271	4.42303	Seedling response
SR_Hdasee	4032	2270017|F|0-68:C>A-68:C>A	68:C>A	5A	619468656	0.000931008	0.289326	178	0.903077	-0.0399223	3.03105	Seedling response
SR_Hdasee	5552	990051|F|0-42:G>A-42:G>A	42:G>A	6D	450635022	0.000939965	0.106742	178	0.903077	0.0580566	3.02689	Seedling response
SR_Meraro	1594	4910896|F|0-5:T>G-5:T>G	5:T>G	2B	529593192	0.000244975	0.16573	178	0.346951	0.0584197	3.61088	Seedling response
SR_Meraro	2210	980051|F|0-44:G>A-44:G>A	44:G>A	3A	24532449	0.00061701	0.483146	178	0.50254	0.0387789	3.20971	Seedling response
SR_Meraro	2212	1124693|F|0-17:C>T-17:C>T	17:C>T	3A	24780802	9.98169e-05	0.477528	178	0.346951	0.0480533	4.0008	Seedling response
SR_Meraro	2583	2259744|F|0-25:T>C-25:T>C	25:T>C	3B	32028640	0.000306674	0.41573	178	0.346951	-0.0432509	3.51332	Seedling response
SR_Meraro	2584	989549|F|0-15:G>A-15:G>A	15:G>A	3B	32028836	0.000217608	0.418539	178	0.346951	-0.0456716	3.66232	Seedling response
SR_Meraro	6060	2253713|F|0-52:C>G-52:C>G	52:C>G	7B	1440674	0.000299724	0.117978	178	0.346951	0.0686496	3.52328	Seedling response
SR_Meraro	6472	1008088|F|0-60:G>C-60:G>C	60:G>C	7B	708445754	0.000467546	0.396067	178	0.453386	-0.0410984	3.33018	Seedling response
SR_Meraro	6491	997146|F|0-63:T>C-63:T>C	63:T>C	7B	726016960	0.000157717	0.488764	178	0.346951	0.0442795	3.80212	Seedling response
SR_Meraro	6492	997146|F|0-23:C>G-23:C>G	23:C>G	7B	726016960	0.000666302	0.432584	178	0.50254	0.0441835	3.17633	Seedling response
SR_Meraro	6509	1013014|F|0-16:G>A-16:G>A	16:G>A	7D	3769072	0.00099691	0.238764	178	0.6022	-0.0456901	3.00134	Seedling response
SR_Sanate	903	2263923|F|0-22:A>G-22:A>G	22:A>G	2A	31202549	0.000563226	0.11236	178	0.449084	10.6667	3.24932	Seedling response
SR_Sanate	1305	2262196|F|0-29:A>T-29:A>T	29:A>T	2B	1329109	1.23163e-08	0.0702247	178	8.36033e-05	17.5182	7.90952	Seedling response
SR_Sanate	1788	1071872|F|0-35:T>C-35:T>C	35:T>C	2B	750002860	6.44409e-08	0.0674157	178	0.000218712	15.97	7.19084	Seedling response
SR_Sanate	1814	3534221|F|0-50:A>G-50:A>G	50:A>G	2B	765297108	0.000963559	0.160112	178	0.503126	7.88355	3.01612	Seedling response
SR_Sanate	1834	3534221|F|0-50:A>G-50:A>G	50:A>G	2B	773807439	6.67579e-06	0.0842697	178	0.0113288	10.7364	5.1755	Seedling response
SR_Sanate	2035	1047891|F|0-68:A>G-68:A>G	68:A>G	2D	575366522	0.000595426	0.143258	178	0.449084	-10.5512	3.22517	Seedling response
SR_Sanate	2036	4909699|F|0-50:G>A-50:G>A	50:G>A	2D	575686540	0.000430863	0.22191	178	0.449084	-9.1272	3.36566	Seedling response
SR_Sanate	2037	4909699|F|0-26:C>T-26:C>T	26:C>T	2D	575686540	0.000352912	0.22191	178	0.449084	-9.32926	3.45233	Seedling response
SR_Sanate	2038	1249530|F|0-11:A>C-11:A>C		2D	575705518	0.000957322	0.13764	178	0.503126	-9.89525	3.01894	Seedling response
SR_Sanate	2228	1055210|F|0-54:G>C-54:G>C	54:G>C	3A	40556131	0.000740293	0.244382	178	0.502511	-7.47748	3.1306	Seedling response
SR_Sanate	3845	2261790|F|0-50:A>G-50:A>G	50:A>G	5A	437391883	0.000826224	0.401685	178	0.503126	6.94689	3.0829	Seedling response
SR_Sanate	4629	1094656|F|0-48:G>A-48:G>A	48:G>A	5D	425470918	6.94066e-07	0.0646067	178	0.00157044	13.727	6.1586	Seedling response
SR_Sanate	5629	4910973|F|0-29:C>A-29:C>A	29:C>A	7A	13928165	0.000517458	0.0477528	178	0.449084	-13.0504	3.28613	Seedling response
CI_Combined	3862	1100295|F|0-36:T>C-36:T>C	36:T>C	5A	469516830	0.000338233	0.255618	178	0.765308	0.184086	3.47078	Coefficient of infection
CI_Combined	3872	4909880|F|0-6:T>C-6:T>C	6:T>C	5A	471723485	0.000271949	0.25	178	0.765308	0.178458	3.56551	Coefficient of infection
CI_Combined	6060	2253713|F|0-52:C>G-52:C>G	52:C>G	7B	1440674	0.000260167	0.117978	178	0.765308	0.245055	3.58475	Coefficient of infection
CI_Dekaa	1175	7478588|F|0-11:C>G-11:C>G	11:C>G	2A	731374489	0.00044628	0.101124	178	0.432764	0.405903	3.35039	Coefficient of infection
CI_Dekaa	1204	1065190|F|0-32:G>A-32:G>A	32:G>A	2A	744783890	0.000238876	0.182584	178	0.416449	0.303119	3.62183	Coefficient of infection
CI_Dekaa	1707	1228649|F|0-6:C>T-6:C>T	6:C>T	2B	704118285	0.000318725	0.179775	178	0.416449	-0.271171	3.49658	Coefficient of infection
CI_Dekaa	1765	1007090|F|0-35:G>C-35:G>C	35:G>C	2B	742083622	0.000368105	0.120787	178	0.416449	0.319591	3.43403	Coefficient of infection
CI_Dekaa	2093	1106826|F|0-19:A>G-19:A>G	19:A>G	2D	599219983	0.000249711	0.25	178	0.416449	0.232434	3.60256	Coefficient of infection
CI_Dekaa	2116	3222426|F|0-7:G>A-7:G>A	7:G>A	2D	612184445	0.000247957	0.367978	178	0.416449	0.230544	3.60562	Coefficient of infection
CI_Dekaa	2787	1003077|F|0-39:G>T-39:G>T	39:G>T	3B	696333527	0.000872993	0.0505618	178	0.740735	0.31631	3.05899	Coefficient of infection
CI_Dekaa	5037	5411767|F|0-25:A>G-25:A>G	25:A>G	6A	608662012	0.000306746	0.469101	178	0.416449	-0.19799	3.51322	Coefficient of infection
CI_Hdasee	246	2282236|F|0-56:G>C-56:G>C	56:G>C	1A	577805416	0.00074788	0.438202	178	0.846102	0.176769	3.12617	Coefficient of infection
CI_Hdasee	644	2325743|F|0-39:A>G-39:A>G	39:A>G	1B	660454127	0.00055888	0.171348	178	0.846102	0.243861	3.25268	Coefficient of infection
CI_Hdasee	3041	2294192|F|0-6:T>C-6:T>C	6:T>C	3D	352946923	2.38404e-05	0.162921	178	0.161829	0.302093	4.62269	Coefficient of infection
CI_Hdasee	4100	1068423|F|0-44:C>T-44:C>T	44:C>T	5B	11085155	0.000440153	0.129213	178	0.846102	0.30444	3.3564	Coefficient of infection
CI_Hdasee	5914	1073246|F|0-21:C>A-21:C>A	21:C>A	7A	636900029	0.00036833	0.0505618	178	0.846102	0.363876	3.43376	Coefficient of infection
CI_Hdasee	6060	2253713|F|0-52:C>G-52:C>G	52:C>G	7B	1440674	0.000692354	0.117978	178	0.846102	0.291576	3.15967	Coefficient of infection
CI_Meraro	1226	1062525|F|0-23:C>A-23:C>A	23:C>A	2A	751840514	0.000137188	0.117978	178	0.465615	0.390037	3.86269	Coefficient of infection
CI_Meraro	2210	980051|F|0-44:G>A-44:G>A	44:G>A	3A	24532449	0.000748849	0.483146	178	0.635398	0.216675	3.12561	Coefficient of infection
CI_Meraro	2212	1124693|F|0-17:C>T-17:C>T	17:C>T	3A	24780802	2.45652e-05	0.477528	178	0.166749	0.294951	4.60968	Coefficient of infection
CI_Meraro	6433	1128830|F|0-35:C>A-35:C>A	35:C>A	7B	679626699	0.000740984	0.390449	178	0.635398	0.231446	3.13019	Coefficient of infection
CI_Meraro	6489	1125783|F|0-52:C>T-52:C>T	52:C>T	7B	720818578	0.000395228	0.5	178	0.596204	-0.269172	3.40315	Coefficient of infection
CI_Meraro	6491	997146|F|0-63:T>C-63:T>C	63:T>C	7B	726016960	0.000436993	0.488764	178	0.596204	0.234417	3.35953	Coefficient of infection
CI_Meraro	6492	997146|F|0-23:C>G-23:C>G	23:C>G	7B	726016960	0.000439161	0.432584	178	0.596204	0.258721	3.35738	Coefficient of infection
CI_Meraro	6509	1013014|F|0-16:G>A-16:G>A	16:G>A	7D	3769072	0.000553183	0.238764	178	0.625835	-0.27162	3.25713	Coefficient of infection
CI_Sanate	1023	4909420|F|0-30:T>C-30:T>C	30:T>C	2A	324604868	0.000914614	0.410112	178	0.60576	-0.374887	3.03876	Coefficient of infection
CI_Sanate	1061	1181149|F|0-28:G>A-28:G>A	28:G>A	2A	513828726	0.00094484	0.342697	178	0.60576	-0.364313	3.02464	Coefficient of infection
CI_Sanate	3862	1100295|F|0-36:T>C-36:T>C	36:T>C	5A	469516830	0.000355638	0.255618	178	0.60576	0.423503	3.44899	Coefficient of infection
CI_Sanate	4267	1094656|F|0-48:G>A-48:G>A	48:G>A	5B	426586899	0.000224363	0.19382	178	0.60576	0.483498	3.64905	Coefficient of infection
CI_Sanate	6318	995216|F|0-44:C>T-44:C>T	44:C>T	7B	593285120	0.000488592	0.117978	178	0.60576	0.558794	3.31105	Coefficient of infection
