# Supplementary material for: Genome-wide association study of seedling–plant resistance to stripe rust in bread wheat (Triticum aestivum L.) genotypes
Source: Front Plant Sci. 2025 May 2;16:1554216. doi: 10.3389/fpls.2025.1554216 (PMC12081426; doi:10.3389/fpls.2025.1554216)
Supplement: Supplementary file 12 [file Table12.xlsx]

## Sheet: Sheet1
	Supplementary table 4. Putative QTLs identified across bread wheat chromosomes for yellow rust resistance QTL= Quantitative trait locus; Chr = Chromosomes, MTAs = Marker trait associations, position*= position (Mbp) of the left flanking marker, Position** = position (Mbp) of right flanking marker, Phenotype_Location = yellow rust severity measured at individual or across location (Holetta, Kulums…
	Putative QTL	Chr	Position (bp)	No.of MTAs	Flanking Markers			Phenotypes _Location
					Position*	Left /Right	Position** (Mbp
	qYrSe.01	1A	577805416	1	577538229	4539511|F|0-8:A>G-8:A>G/2282236|F|0-56:G>C-56:G>C	577986626	CI_Hdasee
	qYrSe.02	1B	50019841	1	46660506	3064462|F|0-6:G>C-6:G>C/4008773|F|0-17:G>A-17:G>A	50203925	DS_Hdasee
	qYrSe.03	1B	660454127	1	660012726	2264416|F|0-15:C>T-15:C>T/2275285|F|0-5:T>C-5:T>C	660774012	CI_Hdasee
	qYrSe.04	2A	31202549-47826068	4	47652015	1127992|F|0-7:G>C-7:G>C/5969885|F|0-9:C>G-9:C>G	57837047	SR_Combined, DS_Dekaa and CI_Sanate
	qYrSe.05	2A	513828726	1	511924367	991737|F|0-56:G>A-56:G>A/2333359|F|0-32:G>C-32:G>C	514858369	CI_Sanate
	qYrSe.06	2A	731374489	1	729567622	4995667|F|0-14:A>G-14:A>G/5371122|F|0-24:G>C-24:G>C	733216778	CI_Dekaa
	qYrSe.07	2A	742581040-762415720	6	741332822	984943|F|0-30:T>C-30:T>C/3936667|F|0-7:G>A-7:G>A	763803589	DS_Dekaa, DS_Meraro, DS_Sanate, CI_Dekaa and CI_Meraro
	qYrSe.08	2B	1329109	2	504775	4989043|F|0-34:T>C-34:T>C/1020241|F|0-28:A>G-28:A>G	1510819	SR_Combined and SR_Sanate
	qYrSe.09	2B	529593192	1	522226721	1186707|F|0-54:C>T-54:C>T/1095902|F|0-30:T>A-30:T>A	540704522	SR_Meraro
	qYrSe.10	2B	704118285	1	704116789	1312026|F|0-23:C>T-23:C>T/1136141|F|0-39:G>A-39:G>A	704429363	CI_Dekaa
	qYrSe.11	2B	742083622-750002860	3	741886961	1119446|F|0-12:C>G-12:C>G/3385512|F|0-35:C>G-35:C>G	750017811	CI_Dekaa, SR_Sanate and SR_Combined
	qYrSe.12	2B	765297108-773807439	4	763839360	3064535|F|0-59:G>A-59:G>A/1090300|F|0-38:G>A-38:G>A	773899130	SR_Sanate and SR_Combined
	qYrSe.13	2D	575366522-575705518	8	574820263	12772395|F|0-14:C>T-14:C>T/2249524|F|0-32:C>T-32:C>T	576290797	SR_Sanate and SR_Combined
	qYrSe.14	2D	599219983	1	598851735	3064763|F|0-37:A>G-37:A>G/15306781|F|0-57:C>G-57:C>G	599789141	CI_Dekaa
	qYrSe.15	2D	612184445	1	612169049	1089727|F|0-56:A>G-56:A>G/2248479|F|0-24:C>T-24:C>T	612289732	CI_Dekaa
	qYrSe.16	2D	635210437	1	634645020	3064361|F|0-7:A>G-7:A>G/1087681|F|0-63:T>G-63:T>G	636099167	DS_Dekaa
	qYrSe.17	3A	12868494-24780802	8	8862385	1090511|F|0-27:C>G-27:C>G/1113022|F|0-14:A>G-14:A>G	24973127	DS_Dekaa, DS_Meraro, SR_Meraro, CI_Meraro and DS_Combined
	qYrSe.18	3A	40556131	2	40152401	1001373|F|0-33:G>A-33:G>A/41071147|F|0-34:A>G-34:A>G	40814340	SR_Sanate and SR_Combined
	qYrSe.19	3A	707649372	1	707169405	1242275|F|0-50:G>A-50:G>A/4910841|F|0-17:C>T-17:C>T	707908120	DS_Dekaa
	qYrSe.20	3A	726136881	1	726118192	1004412|F|0-25:G>A-25:G>A/1089892|F|0-28:G>A-28:G>A	726714473	DS_Dekaa
	qYrSe.21	3B	11967947	1	10249151	1094450|F|0-49:G>A-49:G>A/2254375|F|0-45:T>G-45:T>G	12179959	DS_Hdasee
	qYrSe.22	3B	32028640-32028836	2	31995400	3022497|F|0-14:T>G-14:T>G/1092462|F|0-10:T>C-10:T>C	33956155	SR_Meraro
	qYrSe.23	3B	696333527	1	696333461	2259147|F|0-9:C>T-9:C>T/1003077|F|0-39:G>T-39:G>T	696333527	SR_Dekaa and CI_Dekaa
	qYrSe.24	3D	9292491	1	7272771	1121374|F|0-32:C>T-32:C>T/1032788|F|0-39:C>T-39:C>T	9312378	DS_Combined
	qYrSe.25	3D	352946923	3	349111387	3937988|F|0-67:G>A-67:G>A/2248070|F|0-49:A>G-49:A>G	355163205	DS_Hdasee
	qYrSe.26	5A	437391883-471723485	7	437216753	2257379|F|0-28:G>A-28:G>A/993664|F|0-10:C>T-10:C>T	471723681	DS_Sanate, SR_Sanate, DS_Combined, CI_Sanate, CI_Combined and SR_Combined
	qYrSe.27	5A	619468656	1	619468262	1370920|F|0-37:T>C-37:T>C/1203412|F|0-62:G>C-62:G>C	631669681	SR_Hdasee
	qYrSe.28	5B	11085155	1	10288635	2252718|F|0-48:C>A-48:C>A/3026402|F|0-23:G>C-23:G>C	11773089	CI_Hdasee
	qYrSe.29	5B	426586899	1	422525330	2260601|F|0-26:C>G-26:C>G/1228170|F|0-6:C>T-6:C>T	429728837	CI_Sanate
	qYrSe.30	5D	425470918	2	423232869	1123416|F|0-16:A>C-16:A>C/1102717|F|0-15:A>T-15:A>T	430037012	SR_Sanate and SR_Combined
	qYrSe.31	6A	608662012	2	608275852	1078662|F|0-13:A>C-13:A>C/5411767|F|0-25:A>G-25:A>G	608662012	DS_Dekaa
	qYrSe.32	6B	9077177	1	8411856	1210453|F|0-19:G>C-19:G>C/2263768|F|0-40:T>G-40:T>G	10756645	DS_Sanate
	qYrSe.33	6B	113768715	2	112905636	1277233|F|0-12:A>G-12:A>G/2257284|F|0-23:G>C-23:G>C	114883962	DS_Sanate and DS_Combined
	qYrSe.34	6D	450635022		448643981	1096271|F|0-66:A>T-66:A>T/1069668|F|0-20:C>A-20:C>A	451938140	SR_Hdasee
	qYrSe.35	7A	13928165	2	13884507	1000220|F|0-32:G>A-32:G>A/1071813|F|0-24:T>C-24:T>C	14301407	SR_Sanate and SR_Combined
	qYrSe.36	7A	339749362	1	335910311	1217478|F|0-6:T>C-6:T>C/6035698|F|0-37:G>A-37:G>A	353201252	DS_Combined
	qYrSe.37	7A	636900029	1	636899963	1228056|F|0-18:C>T-18:C>T/1073246|F|0-7:T>C-7:T>C	636900029	CI_Hdasee
	qYrSe.38	7A	643234331	1	643075995	989128|F|0-35:T>C-35:T>C/2263127|F|0-29:T>C-29:T>C	644864708	DS_Dekaa
	qYrSe.39	7A	716256654	1	716256588	992552|F|0-52:T>C-52:T>C/1218704|F|0-19:T>C-19:T>C	719497049	SR_Dekaa
	qYrSe.40	7B	1440674	3	1261539	3026574|F|0-38:A>G-38:A>G/4911003|F|0-51:C>A-51:C>A	1747393	SR_Meraro, CI_Hdasee and CI_Combined
	qYrSe.41	7B	593285120 -603585766	2	592513263	981613|F|0-31:G>A-31:G>A/989685|F|0-12:A>G-12:A>G	604038725	CI_Sanate and DS_Combined
	qYrSe.42	7B	679626699	2	678662856	2281250|F|0-17:A>G-17:A>G/1208060|F|0-43:G>A-43:G>A	679672047	CI_Meraro and DS_Meraro
	qYrSe.43	7B	708445754-726016960	9	707946664	1025883|F|0-42:G>A-42:G>A/997146|F|0-23:C>G-23:C>G	726016960	DS_Meraro, CI_Meraro and SR_Meraro
	qYrSe.44	7D	3769072	3	2218558	989099|F|0-41:A>G-41:A>G/3020681|F|0-8:C>G-8:C>G	3909653	DS_Meraro, CI_Meraro and SR_Meraro
