# Supplementary material for: Genome-wide association study of seedling–plant resistance to stripe rust in bread wheat (Triticum aestivum L.) genotypes
Source: Front Plant Sci. 2025 May 2;16:1554216. doi: 10.3389/fpls.2025.1554216 (PMC12081426; doi:10.3389/fpls.2025.1554216)
Supplement: Supplementary file 13 [file Table13.xlsx]

## Sheet: Sheet1
Supplementary Table 5. High confidence genes and gene models detected within the identified yellow rust resistance associated QTL regions. High confident genes annotated from IWGSC CS RefSeq ver. 1.0 IWGSC Annotation v1.1 available at https://wheat_x0002_urgi.versailles.inrae.fr/Seq-Repository/Annotations. Retrieved onNovember,2024.
Putative QTL	Chr	Position (bp)	Range	Gene ID	Gene position			Gene Ontology (Biological process)
					Start	End	strand
qYrSe.01	1A	577805416	576805416-578805416	TraesCS1A02G420700	577274617	577276090	-	response to stress, cellular response to stimulus
				TraesCS1A02G421000	577468378	577474524	+	Response to stress MAPK cascade
				TraesCS1A02G421200	577537602	577539151	-	response to stimulus
				TraesCS1A02G421600	577718596	577720353	-	response to stimulus
				TraesCS1A02G421800	577766724	577776378	-	response to stress
				TraesCS1A02G422300	577886407	577886871	+	response to stimulus
				TraesCS1A02G422500	577985321	577987238	+	defense response
qYrSe.02	1B	50019841	49019841-51019841	TraesCS1B02G065000	49429841	49431030	+	defense response to fungus
				TraesCS1B02G065100	49662210	49665384	+	response to stimulus
				TraesCS1B02G066300	50398410	50400166	-	response to stimulus
				TraesCS1B02G066900	51105341	51107575	+	leaf senescence
				TraesCS1B02G067000	51299894	51300391	+	defense response to fungus
				TraesCS1B02G067100	51323223	51323911	+	immune system process, defense response to fungus
qYrSe.03	1B	660454127	659454127-661454127	TraesCS1B02G435800	659548504	659549304	-	response to stimulus
				TraesCS1B02G436300	659723346	659725795	+	defense response to bacterium
				TraesCS1B02G437300	660083576	660084400	+	cellular response to stimulus
				TraesCS1B02G437800	660459929	660461815	+	response to stress
				TraesCS1B02G437900	660465254	660466294	+	response to stimulus
				TraesCS1B02G438200	660638917	660640377	-	defense response
				TraesCS1B02G438300	660649935	660653024	-	defense response, response to biotic stimulus,
				TraesCS1B02G438500	660722153	660726060	-	defense response, response to other organism
				TraesCS1B02G438800	660878247	660882222		defense response, response to biotic stimulus, obsolete multi-organism process
qYrSe.04	2A	31202549-47826068	30202549-48826068	TraesCS2A02G070900	31597448	31599218	+	response to bacterium
				TraesCS2A02G071300	31785280	31811688	+	defense response, response to biotic stimulus
				TraesCS2A02G073900	32526778	32527014	+	regulation of response to stimulus
				TraesCS2A02G077100	35384110	35385871	+	response to stimulus
				TraesCS2A02G081900	36933684	36938202	-	response to abiotic stimulus
				TraesCS2A02G087200	40592439	40597971	-	defense response, response to other organism
qYrSe.05	2A	513828726	512828726-514828726	TraesCS2A02G29810	513286315	513287713	+	defense response
				TraesCS2A02G298300	513820967	513824003	_	response to stress
				TraesCS2A02G298600	514231854	514233503	+	defense response to fungus
				TraesCS2A02G299800	515314183	515322741	-	response to stimulus
				TraesCS2A02G300200	515959001	515961447	+	response to stress
qYrSe.06	2A	731374489	730374489-732374489	TraesCS2A02G500800	729540713	729546699	-	defense response
				TraesCS2A02G501100	729580854	729581447	+	response to stimulu
				TraesCS2A02G501300	729687927	729689703	+	defense response
				TraesCS2A02G502000	729870069	729871211	-	response to stress
				TraesCS2A02G502200	72998352	729985675	-	response to molecule of fungal origin
				TraesCS2A02G502600	73137367	731375084	+	response to stress
				TraesCS2A02G503000	732569049	732570858	-	defense response
qYrSe.07	2A	742581040	741581040-763415720	TraesCS2A02G520900	743551223	743568224	-	response to stress
				TraesCS2A02G523200	745001600	745004431	-	response to stimulus
				TraesCS2A02G532800	74896395	748969366	-	response to stress
				TraesCS2A02G532600	748905883	748910525	-	response to stimulus
				TraesCS2A02G538200	751236148	751240233	+	respiratory burst involved in defense response, defense response to fungus
				TraesCS2A02G533700	749523738	749525258	+	response to fungus
				TraesCS2A02G538200	751236148	75124023	+	defense response to fungus, respiratory burst involved in defense response , response to oxidative stress,
				TraesCS2A02G54620	755076633	755088263	+	response to stimulus
				TraesCS2A02G556200	760564199	760584162	-	response to stimulus
				TraesCS2A02G558500	761901304	761903162	-	response to stress
				TraesCS2A02G561400	763050709	763053402	+	response to stimulus
qYrSe.08	2B	1329109	329109-2329109	TraesCS2B02G000900	447781	453531	-	response to stimulus
				TraesCS2B02G001600	1248784	1252232	+	immune response-regulating signaling pathway, detection of external stimulus
				TraesCS2B02G001700	1265079	1308155	-	to response to stress
				TraesCS2B02G002000	1329861	1331574	+	response to stimulus
				TraesCS2B02G002700	1706362	1707167	+	response to stress, response to endogenous stimulus
qYrSe.09	2B	529593192	528593192-530593192	TraesCS2B02G370600	528829227	528840670	+	response to stimulus
				TraesCS2B02G370700	52896726	528968159	-	response to stimulu
				TraesCS2B02G370900	529101083	529108320	+	response to stimulus
				TraesCS2B02G371000	529110066	529111181	+	response to stimulus
				TraesCS2B02G371600	53004500	530048553	-	defense response to fungus, defense response to bacterium
				TraesCS2B02G37180	530105168	530109707	-	response to xenobiotic stimulus
				TraesCS2B02G372200	53041528	530417923	+	response to stress
				TraesCS2B02G372300	53078531	530792147	+	response to xenobiotic stimulus
				TraesCS2B02G372700	531135051	531136644	+	response to stimulus
qYrSe.10	2B	704118285	703118285-705118285	TraesCS2B02G507000	703896765	703901061	+	defense response, response to biotic stimulus
				TraesCS2B02G507600	704238030	704239761	+	response to stimulus
				TraesCS2B02G508800	705021427	705022198	+	response to stress
				TraesCS2B02G509400	705357430	705358092	+	defense response
qYrSe.11	2B	742083622-750002860	741083622-751002860	TraesCS2B02G543900	741382874	741386653	-	response to stimulus
				TraesCS2B02G54420	741442860	741447379	+	response to microbial phytotoxin
				TraesCS2B02G544400	741717794	741718892	+	response to stimulus
				TraesCS2B02G54640	743337602	743359704	+	response to stimulu
qYrSe.12	2B	765297108-773807439	764297108-774807439	TraesCS2B02G57580	765047756	765052101	+	MAPK cascade, defense response to fungu, regulation of response to biotic stimulus, detection of external stimulus, systemic acquired resistance, salicylic acid mediated signaling pathwa, negative regulation of defense response,
				TraesCS2B02G576000	76506385	765068560	+	response to stress
				TraesCS2B02G577700	765919066	765920939	+	immune response
				TraesCS2B02G581100	768612626	768617431	-	innate immune respons
				TraesCS2B02G581800	76933543	769335915	-	systemic acquired resistance
				TraesCS2B02G583600	77076527	770767674	-	systemic acquired resistance, salicylic acid mediated signaling pathway
				TraesCS2B02G586500	77314068	773160344	-	response to stimulu
qYrSe.13	2D	575366522-575705518	574366522-576705518	TraesCS2D02G469400	574387936	574393068	+	response to stress
				TraesCS2D02G469500	574396051	574421988	+	defense response
				TraesCS2D02G47030	574668802	574673088	+	response to stress
				TraesCS2D02G470400	574818741	574820220	-	defense response to fungus, MAPK cascade, negative regulation of defense response,
				TraesCS2D02G470500	574823865	574825066	-	defense response to fungus, MAPK cascade,obsolete multi-organism proces, negative regulation of defense response,
				TraesCS2D02G471500	575359463	575361141	+	response to stress
				TraesCS2D02G472500	576192669	576196949	-	response to stress
qYrSe.14	2D	599219983	598219983-600219983	TraesCS2D02G503300	598245129	598250018	-	defense response to fungus
				TraesCS2D02G503500	598280976	598285276	-	defense response, response to other organism
				TraesCS2D02G503800	598610615	598613095	+	defense response, cellular response to stimulus
				TraesCS2D02G503900	598712612	598713618	+	response to stress
qYrSe.15	2D	612184445	611184445-613184445	TraesCS2D02G504000	598714158	598720273	-	response to stress, response to external stimulus
				TraesCS2D02G504100	598728220	598730162	-	response to stimulus
				TraesCS2D02G504200	598733638	598735164	-	systemic acquired resistance
				TraesCS2D02G504500	598812395	598819350	+	defense response
				TraesCS2D02G505000	599109016	599111253	-	response to stimulus
				TraesCS2D02G505300	59929096	599295215	-	regulation of defense response
				TraesCS2D02G505400	599787426	599791803	-	MAPK cascade, obsolete activation of MAPKK activity,
				TraesCS2D02G505500	599796986	599797333	+	immune response
				TraesCS2D02G505700	599916155	599919148	+	response to fungus
qYrSe.16	2D	635210437	634210437-636210437	TraesCS2D02G562400	634255487	634258172	-	response to stimulus
				TraesCS2D02G563800	634849047	634853484	+	defense response, response to biotic stimulus
				TraesCS2D02G563900	634854788	634856525	-	response to stimulus
				TraesCS2D02G565100	63522033	635226501	-	immune system process, defense response, response to other organism
				TraesCS2D02G565500	635262394	635265257	+	response to stress, response to stimulus
				TraesCS2D02G565700	635271434	635280054	-	response to stimulus
				TraesCS2D02G566000	635438286	635451434	-	response to stimulus
				TraesCS2D02G567300	635806094	635806938		response to stress, response to biotic stimulus
				TraesCS2D02G567400	635807803	635819853	-	defense response
				TraesCS2D02G567500	635870416	635876393		defense response
				TraesCS2D02G56810	636190125	636190934	+	response to stress
qYrSe.17	3A	12868494-24780802	11868494-25780802	TraesCS3A02G029000	15342989	1534379	+	response to stress
				TraesCS3A02G029900	15699245	15703602	+	response to stimulus
				TraesCS3A02G032500	18818917	18820003	+	response to stress
				TraesCS3A02G032500	18818917	18820003	+	response to stress
				TraesCS3A02G035700	19779217	19781014	+	defense response
qYrSe.18	3A	40556131	39556131-41556131	TraesCS3A02G067400	40389777	40389947	-	response to stimulus
				TraesCS3A02G067600	40560545	40565522	+	defense response to fungus
				TraesCS3A02G067800	40826191	40831652	-	response to stimulus
				TraesCS3A02G067900	40859116	40861284	+	response to stimulus
				TraesCS3A02G068200	40929609	40940152	+	defense response
				TraesCS3A02G068300	40947309	40948853	+	defense response, response to other organism
				TraesCS3A02G068500	4104811	41051245	+	defense response, response to other organism
				TraesCS3A02G068600	4106337	41065663	+	defense response, response to other organism, obsolete multi-organism process
				TraesCS3A02G068700	41117805	41120846	+	defense response
				TraesCS3A02G068900	41178317	41179372	+	defense response, response to biotic stimulus
				TraesCS3A02G069000	41180909	41181568	+	response to stress
				TraesCS3A02G069100	41239119	41240093	+	response to stimulus
				TraesCS3A02G069200	41368832	41372790	+	defense response, obsolete multi-organism process, response to other organism
qYrSe.19	3A	707649372	706649372-708649372	TraesCS3A02G475200	706850189	706852527	+	regulation of defense response, obsolete multi-organism process
				TraesCS3A02G475500	707082400	707086770	+	defense response to fungus, obsolete multi-organism process,
				TraesCS3A02G475600	707123714	707126510	+	defense response to fungus, MAPK cascade, regulation of response to biotic stimulus, detection of biotic stimulus, negative regulation of defense response, obsolete multi-organism process
				TraesCS3A02G476100	707463616	707466212	-	response to stress
				TraesCS3A02G476200	707615486	707616758	-	response to stimulus
				TraesCS3A02G476300	7756579	707757184	-	response to stimulus
qYrSe.20	3A	726136881	725136881-727136881	TraesCS3A02G500900	725233305	725235265	+	response to stimulus
				TraesCS3A02G501400	725470660	725470887	+	response to stress
				TraesCS3A02G501500	725524314	725524541	+	response to stress
				TraesCS3A02G504700	72674099	726743961	-	defense response to fungus
				TraesCS3A02G505000	72699580	726997641	+	response to stimulus
qYrSe.21	3B	11967947	10967947-12967947	TraesCS3B02G026200	11239743	11241564	+	esponse to stimulus
				raesCS3B02G026300	11466398	11468225	+	defense response
				TraesCS3B02G026500	11510662	11512512	+	response to stress
				TraesCS3B02G028200	12142281	12142813	-	response to stress
qYrSe.22	3B	32028640-32028836	31028640-33028836	TraesCS3B02G059800	31297540	31297998	+	response to stress
				TraesCS3B02G060000	31799085	31799805	+	response to stimulus
				TraesCS3B02G060100	31812867	31813800	-	response to stress, response to other organism
				TraesCS3B02G060800	32617967	32618813	+	response to stress
qYrSe.23	3B	696333527	695333527-697333527	TraesCS3B02G454800	696586828	696588558	-	response to stress
				TraesCS3B02G455500	697070508	697074163	-	cellular response to stimulus
				TraesCS3B02G455700	697164387	697167362	-	response to stimulus
qYrSe.24	3D	9292491	8292491-10292491	TraesCS3D02G024900	8381172	8382421	+	response to stimulus
				TraesCS3D02G025300	8564460	8573804	+	defense response, response to other organism, obsolete multi-organism process
				TraesCS3D02G025500	8830615	8830926	-	response to stress
				TraesCS3D02G026800	9117413	9119045	+	defense response
				TraesCS3D02G027000	9131071	9132089	-	response to stress
				TraesCS3D02G027100	9199149	9200922	+	response to stress
				TraesCS3D02G027700	9441849	9443013	+	cellular response to endogenous stimulu
				TraesCS3D02G027900	9632330	9634114	+	response to stimulus
qYrSe.25	3D	352946923	351946923-353946923	TraesCS3D02G251800	352612821	352615240	+	response to stimulus
				TraesCS3D02G252000	352787034	352791885	-	response to stimulus
				TraesCS3D02G252600	353282229	353283658	+	esponse to stres, cellular response to stimulus
qYrSe.26	5A	437391883-471723485	436391883-472723485	TraesCS5A02G21460	429995836	429998274	-	response to stimulus
				TraesCS5A02G221100	437217611	437226223	-	response to stimulus
				TraesCS5A02G226800	442679601	442682591	-	obsolete multi-organism process
				TraesCS5A02G229000	444890990	444891782	+	response to stimulus
				TraesCS5A02G230300	445250104	445250613	+	response to stimulus
qYrSe.27	5A	619468656	618468656-620468656	TraesCS5A02G435400	618665680	618667352	-	response to stress, obsolete multi-organism process, response to other organism
				TraesCS5A02G436400	619255848	619264893	-	response to stimulus
				TraesCS5A02G437600	619679197	619682509	+	cellular response to stress
				TraesCS5A02G437900	61968941	619693287	+	response to stres
				TraesCS5A02G438500	619852506	619853880	+	response to stimulus
				TraesCS5A02G438600	619955551	619959823	+	response to stimulus
qYrSe.28	5B	11085155	10085155-12085155	TraesCS5B02G010500	10346311	10347569	+	obsolete multi-organism process, defense response to bacterium
				TraesCS5B02G010600	10429378	10432090	+	response to stimulus
				TraesCS5B02G011000	11042981	11043433	+	response to stimulus
				TraesCS5B02G011200	11074579	11076006	+	obsolete multi-organism process
				TraesCS5B02G011500	11477439	11478554	+	response to stimulus
qYrSe.29	5B	426586899	425586899-427586899	TraesCS5B02G244100	425610055	425612150	-	response to stimulus
				TraesCS5B02G244300	425878385	425884028	+	response to stimulus
				TraesCS5B02G244500	426063608	426067326	+	response to stimulus
				TraesCS5B02G245600	426620573	426621823	-	response to stress
				TraesCS5B02G245800	426993279	426995057	-	defense response to fungus, obsolete multi-organism process
qYrSe.30	5D	425470918	424470918-426470918	TraesCS5D02G335500	424662280	424664094	-	response to stress
				TraesCS5D02G336000	425647334	425651952	+	esponse to stress
				TraesCS5D02G336300	425837917	425842000	+	defense response to fungus
				TraesCS5D02G336400	425847431	425851568	-	response to stimulus
				TraesCS5D02G336700	426000080	426005100	+	response to stimulus
				TraesCS5D02G336900	426014791	426016934	+	response to stres
				TraesCS5D02G337700	426292784	426296559	-	response to stress
				TraesCS5D02G337600	426288135	26289526	+	response to stimulus
qYrSe.31	6A	608662012	607662012-609662012	TraesCS6A02G394200	607931222	607933664	+	response to stimulus
				TraesCS6A02G39440	607957477	607962879	-	response to stimulus
				TraesCS6A02G394500	607999245	607999508	-	response to stress
				TraesCS6A02G394900	608089490	608094889	-	systemic acquired resistance
				TraesCS6A02G395100	608118670	608120376	-	response to stress
qYrSe.32	6B	9077177	8077177-10077177	TraesCS6B02G013200	8372877	8375684	-	defense response, obsolete multi-organism process, response to other organism
				TraesCS6B02G013700	8416766	8420620	+	response to stimulus
				TraesCS6B02G014300	8780943	8782484	-	response to external stimulu
				TraesCS6B02G014600	8888006	8889789	-	response to stress
				TraesCS6B02G015000	9001734	900400	+	MAPK cascad, regulation of response to biotic stimulus, detection of biotic stimulus, systemic acquired resistance,
				TraesCS6B02G015200	9057979	9060200	+	leaf senescence
				TraesCS6B02G015500	9144082	9146213	-	response to stimulus
				TraesCS6B02G016000	9759412	9759857	-	defense response to fungus
qYrSe.33	6B	113768715	112768715-114768715	TraesCS6B02G118100	112905340	112910081	-	defense response, regulation of defense response
				TraesCS6B02G118400	113330123	113357206	+	response to stimulus
				TraesCS6B02G118800	11358803	113590079	+	response to stimulus
				TraesCS6B02G11970	114334445	114335913	+	response to stimulus
				TraesCS6B02G119900	114507380	114511418	-	defense response to fungus, MAPK cascade, detection of biotic stimulus, negative regulation of defense response
qYrSe.34	6D	450635022	449635022-451635022	TraesCS6D02G354200	449811338	449812975	-	response to stress
				TraesCS6D02G355500	450199057	450204868	-	cellular response to endogenous stimulus
				TraesCS6D02G355700	450343187	450344686	-	immune response
				TraesCS6D02G356900	450843440	450844710	+	response to stress
				TraesCS6D02G357200	450906516	450907244	+	response to stimulus
qYrSe.35	7A	13928165	12928165-14928165	TraesCS7A02G031300	13090803	3094176	+	defense response, obsolete multi-organism processresponse to other organism
				TraesCS7A02G03180	13184862	13186064	-	response to stimulus
				TraesCS7A02G031900	13189196	13192601	+	negative regulation of defense response
				TraesCS7A02G032100	13215430	13229260	-	defense response, obsolete multi-organism process, response to other organism
				TraesCS7A02G032200	13233387	13243208	+	defense response, obsolete multi-organism process, response to other organism
				TraesCS7A02G032400	13790087	13791047	-	response to stimulus
				TraesCS7A02G033800	14820290	14821438	-	response to stimulus
				TraesCS7A02G033900	14848028	14848561	-	immune response
qYrSe.36	7A	339749362	336749362-340749362	TraesCS7A02G286700	336754940	336759756	-	defense response to fungus, MAPK cascade, detection of biotic stimulus, obsolete multi-organism process
qYrSe.37	7A	636900029	635900029-637900029	TraesCS7A02G441900	63586020	635861765	+	defense response to fungus, regulation of defense respons, obsolete multi-organism process
				TraesCS7A02G442100	63612677	636128118	+	defense response to fungus, obsolete multi-organism process
				TraesCS7A02G442200	636228999	636231286	-	response to stress, cellular response to stimulus
				TraesCS7A02G442300	636628901	636630345	+	regulation of defense response, defense response to fungus, obsolete multi-organism process
qYrSe.38	7A	643234331	642234331-644234331	TraesCS7A02G44810	42379235	642379833	+	defense response
				TraesCS7A02G448400	642867921	642868867	-	defense response to fungu
				TraesCS7A02G448600	642902708	642903304	-	response to stress, response to external stimulus
				TraesCS7A02G448800	642944169	642949441	+	response to stimulus
				TraesCS7A02G44890	643075598	643077807	+	response to stress
				TraesCS7A02G449200	643242752	643243040	+	defense response, response to external stimulus
				TraesCS7A02G449700	643610197	643610505	+	response to stress
				TraesCS7A02G450500	644111180	644114834	-	response to stress
qYrSe.39	7A	716256654	715256654-717256654	TraesCS7A02G53860	715691664	715701737	-	defense response
				TraesCS7A02G538800	715781021	715785073	-	response to stress
				TraesCS7A02G538900	716232828	716238556	+	defense response, response to biotic stimulus
				TraesCS7A02G539300	71640274	716405591	+	response to stress
				TraesCS7A02G53940	716415300	716417915	+	defense response, obsolete multi-organism process, response to other organism
				TraesCS7A02G540000	717080932	717092746	+	response to stimulus
				TraesCS7A02G540200	717239916	717271100	+	response to stimulus
qYrSe.40	7B	1440674	440674-2440674	TraesCS7B02G002200	848013	850214	+	response to stimulus
				TraesCS7B02G002300	882348	891020	-	defense response, obsolete multi-organism process, response to other organism
				TraesCS7B02G002500	1033399	1103911	-	defense response, response to biotic stimulus
				TraesCS7B02G002700	1065102	1069333	-	response to stimulus
				TraesCS7B02G002600	1037429	1039865	+	response to stress
				TraesCS7B02G003300	1304370	1309392	+	defense response, obsolete multi-organism process, response to other organism,
				TraesCS7B02G003700	1364532	1364921	+	defense response, obsolete multi-organism process
				TraesCS7B02G004100	1775655	1776203	-	response to stimulus
				TraesCS7B02G004400	2098559	2101882	+	response to stimulus
qYrSe.41	7B	593285120 -603585766	592285120-604585766	TraesCS7B02G337400	592347594	592348439	-	response to stress
				TraesCS7B02G338700	593059525	593063135	-	response to stimulus
				TraesCS7B02G339400	594035593	594049631	+	response to stres, obsolete multi-organism process
				TraesCS7B02G340500	595007303	595008880	+	defense response to fungus , regulation of defense respons, obsolete multi-organism process
				TraesCS7B02G340900	595460784	595467010	+	response to biotic stimulus
				TraesCS7B02G341300	595803677	595803997	-	response to stimulus
				TraesCS7B02G342800	598011126	598018109	-	response to stress
				TraesCS7B02G345700	601320609	601322325	+	cellular response to stress
				TraesCS7B02G346400	602142869	602143417	+	response to stress
				TraesCS7B02G348100	604327383	604332236	+	defense response
qYrSe.42	7B	679626699	678626699-680626699	TraesCS7B02G409300	678634984	678638569	-	response to stimulus
				TraesCS7B02G409600	678770504	678774029	-	response to molecule of fungal origin, obsolete multi-organism process
				TraesCS7B02G409900	678896815	678901277	-	response to stimulus
				TraesCS7B02G410200	679490303	679492450	-	response to stimulus
				TraesCS7B02G411100	679883401	679884226	-	response to stress
				TraesCS7B02G41140	680013424	680013758	-	response to stress
				TraesCS7B02G41150	680066562	680071534	+	immune system process, response to stress
				TraesCS7B02G411700	680074713	680074949	+	regulation of response to stimulus, obsolete multi-organism process, response to stress
				TraesCS7B02G412400	680217732	680217971	-	response to stress
qYrSe.43	7B	708445754-726016960	707445754-727016960	TraesCS7B02G447600	710467465	710469630	-	response to stress
				TraesCS7B02G449900	712071097	712074766	+	defense response, response to biotic stimulus, obsolete multi-organism process
				TraesCS7B02G452500	714055634	714058368	-	response to stimulus
				TraesCS7B02G454000	714729329	714738165	+	response to stimulus
				TraesCS7B02G454900	715374658	715375996	+	response to stress
				TraesCS7B02G459200	717152396	717167730	-	defense response, response to biotic stimulus, obsolete multi-organism process
				TraesCS7B02G462600	719624631	719634284	+	esponse to stress
				TraesCS7B02G465600	722087471	722089815	-	immune response, obsolete multi-organism process
qYrSe.44	7D	3769072	2769072-4769072	TraesCS7D02G005900	2830477	2832883	+	response to stress
				TraesCS7D02G006000	2865725	2869765	+	defense response, multicellular organismal process
				TraesCS7D02G006100	2882846	2885212	-	response to stimulus
				TraesCS7D02G006200	2897517	2899286	-	response to stimulus
				TraesCS7D02G006300	2902536	2904888	-	efense response, obsolete multi-organism process
				TraesCS7D02G006400	3074325	3102191	-	defense response, response to biotic stimulus, obsolete multi-organism process
				TraesCS7D02G006500	3161637	3185725	+	efense response, obsolete multi-organism process, response to other organism
				TraesCS7D02G006600	3245720	3247279	-	response to stress
				TraesCS7D02G006700	3436920	3443992	-	defense response, response to biotic stimulus, obsolete multi-organism process
				TraesCS7D02G006800	3549031	3551868	-	efense response, multicellular organismal process
				TraesCS7D02G006900	3581724	3582452	+	defense response, response to biotic stimulus, obsolete multi-organism process
				TraesCS7D02G007000	3583642	3593389	+	defense response, response to biotic stimulus, obsolete multi-organism process
				TraesCS7D02G007000	3583642	3593389	+	defense response, response to biotic stimulus, obsolete multi-organism process
				TraesCS7D02G007300	3629375	3640491	-	defense response
				TraesCS7D02G007400	3685942	3688849	+	defense response, response to biotic stimulus, obsolete multi-organism process
				TraesCS7D02G00750	3689088	3691430	+	response to biotic stimulus
				TraesCS7D02G007600	3727414	3739586	-	defense response, response to biotic stimulus, obsolete multi-organism process
				TraesCS7D02G007700	3740455	3757587	+	defense response, obsolete multi-organism process
				TraesCS7D02G007900	3783175	3794374	-	defense response
				TraesCS7D02G008000	3855196	3859065	-	efense response, obsolete multi-organism process, response to other organism
				TraesCS7D02G008100	3954848	3955836	+	efense response, obsolete multi-organism process, response to other organism
				TraesCS7D02G008200	4004903	4010776	-	efense response, response to other organism
				TraesCS7D02G00870	419846	4202181	-	response to stress
				TraesCS7D02G008800	4267640	4270860	-	response to stress
				TraesCS7D02G009500	4628883	4629524	+	immunoglobulin production
