# Supplementary material for: Genome-wide association study of seedling–plant resistance to stripe rust in bread wheat (Triticum aestivum L.) genotypes
Source: Front Plant Sci. 2025 May 2;16:1554216. doi: 10.3389/fpls.2025.1554216 (PMC12081426; doi:10.3389/fpls.2025.1554216)
Supplement: Supplementary file 14 [file Table14.xlsx]

## Sheet: Sheet1
Supplementary Table 6. KnetMiner analysis results (http://knetminer.rothamsted.ac.uk)
Gene ID	Best Name	location	length	QTL found	Function
TraesCS1A02G420700	TraesCS1A02G420700	1A:577274617	1473	qYrSe.01	Stripe rust resistance
TraesCS1A02G413700		1A:573331945	6237	qYrSe.01	stripe rust reaction type
TraesCS1A02G422500	OLE9	1A:577985321	1917	qYrSe.01	Stripe rust resistance
TraesCS1B02G065000	CHIA	1B:49429841	1189	qYrSe.02	Stripe rust resistance
TraesCS1B02G066300	TraesCS1B02G066300	1B:50398410	1756	qYrSe.02	stripe rust reaction type
TraesCS1B02G438500	PIK-2	1B:660722153	3907	qYrSe.03	Stripe rust resistance
TraesCS1B02G438800	PIK-2	1B:660878247	3975	qYrSe.03	Stripe rust resistance
TraesCS1B02G438200	PIK-2	1B:660638917	1460	qYrSe.03	Stripe rust resistance
TraesCS1B02G438300	PIK6-NP	1B:660649935	3089	qYrSe.03	Stripe rust resistance
TraesCS2A02G255000		2A:389222164	10084	qYrSe.04	stripe rust severity T2
TraesCS2A02G081900	PRR37	2A:36933684	4518	qYrSe.04	Stripe rust resistance
TraesCS2A02G070900	CAD2	2A:31597448	1770	qYrSe.04	Stripe rust resistance
TraesCS2A02G071300	PIK-2	2A:31785280	26408	qYrSe.04	Stripe rust resistance
TraesCS2A02G087200	RGA3	2A:40592439	5532	qYrSe.04	Stripe rust resistance
TraesCS2A02G299800	TraesCS2A02G299800	2A:515314183	8558	qYrSe.05	stripe rust severity, stripe rust reaction type, stripe rust reaction type T1, stripe rust severity T1
TraesCS2A02G302100		2A:517808136	4480	qYrSe.05	stripe rust severity
TraesCS2A02G298600	TUD1	2A:514231854	1649	qYrSe.05	Regulation of Systemic Acquired Resistance,, Salicylic Acid Mediated Signaling
TraesCS2A02G300200	FBN5	2A:515959001	2446	qYrSe.05	Stripe rust resistance
TraesCS2A02G501300	C2	2A:729687927	1776	qYrSe.06	Regulation Of Systemic Acquired Resistance,, Salicylic Acid Mediated Signaling
TraesCS2A02G556200	TraesCS2A02G556200	2A:760564199	19963	qYrSe.07	Stripe rust resistance
TraesCS2A02G523200	TraesCS2A02G523200	2A:745001600	2831	qYrSe.07	stripe rust severity
TraesCS2B02G001600	EFR	2B:1248784	3448	qYrSe.08	Stripe rust resistance
TraesCS2B02G001700	EFR	2B:1265079	43076	qYrSe.08	Stripe rust resistance
TraesCS2B02G002700	CBF1	2B:1706362	805	qYrSe.08	Stripe rust resistance
TraesCS2A02G538200	SRK6	2A:751236148	4085	qYrSe.08	stripe rust severity
TraesCS2B02G006600		2B:4185993	7237	qYrSe.08	stripe rust severity
TraesCS2B02G370700	TraesCS2B02G370700	2B:528967262	897	qYrSe.09	Stripe rust resistance
TraesCS2B02G370900		2B:529108090	6632	qYrSe.09	stripe rust severity
TraesCS2B02G370600	GLU3	2B:528829227	11443	qYrSe.09	Systemic Acquired Resistance,, Salicylic Acid Mediated Signaling
TraesCS2B02G371000	FLA1	2B:529110066	1115	qYrSe.09	Systemic Acquired Resistance
TraesCS2B02G543900	TraesCS2B02G543900	2B:741382874	3779	qYrSe.11	Stripe rust resistance
TraesCS2B02G544400	TraesCS2B02G544400	2B:741717794	1098	qYrSe.11	Stripe rust resistance
TraesCS2B02G587800		2B:774945112	4173	qYrSe.12	stripe rust severity
TraesCS2B02G586500	TraesCS2B02G586500	2B:773140689	19655	qYrSe.12	Stripe rust resistance
TraesCS2B02G583600	PDC1	2B:770765277	2397	qYrSe.12	Systemic Acquired Resistance
TraesCS2B02G581800	PR4A	2B:769335438	477	qYrSe.12	Systemic Acquired Resistance
TraesCS2D02G470400	PGIP	2D:574818741	1479	qYrSe.13	Stripe rust resistance
TraesCS2D02G470500	PGIP	2D:574823865	1201	qYrSe.13	Stripe rust resistance
TraesCS2D02G471500	PLA2-I	2D:575359463	1678	qYrSe.13	Stripe rust resistance
TraesCS2D02G469500	PIK-2	2D:574396051	25937	qYrSe.13	Stripe rust resistance
TraesCS2D02G562900		2D:634471536	18668	qYrSe.16	stripe rust severity
TraesCS2D02G565100	MLO	2D:635220330	6171	qYrSe.16	Stripe rust resistance
TraesCS2D02G567300	TraesCS2D02G567300	2D:635806094	844	qYrSe.16	Stripe rust resistance
TraesCS2D02G567500	RGA2	2D:635870416	5977	qYrSe.16	Stripe rust resistance
TraesCS2D02G567400	RGA4	2D:635807803	12050	qYrSe.16	Stripe rust resistance
TraesCS2D02G562400	Xyl2	2D:634255487	2685	qYrSe.16	Stripe rust resistance
TraesCS3A02G035700	TraesCS3A02G035700	3A:19779217	1797	qYrSe.17	stripe rust reaction type T2
TraesCS3A02G069200	RGA1	3A:41368832	3958	qYrSe.18	Stripe rust resistance
TraesCS3A02G068700	RGA2	3A:41117805	3041	qYrSe.18	Stripe rust resistance
TraesCS3A02G069100	RGA2	3A:41239119	974	qYrSe.18	Stripe rust resistance
TraesCS3A02G067600	DMT7	3A:40560545	4977	qYrSe.18	Systemic Acquired Resistance
TraesCS3A02G068900	RGA4	3A:41178317	1055	qYrSe.18	Stripe rust resistance
TraesCS3A02G069000	TraesCS3A02G069000	3A:41180909	659	qYrSe.18	Stripe rust resistance
TraesCS3A02G068200	RGA4	3A:40929609	10543	qYrSe.18	Stripe rust resistance
TraesCS3A02G068500	RGA3	3A:41048111	3134	qYrSe.18	Stripe rust resistance
TraesCS3A02G068300	RGA3	3A:40947309	1544	qYrSe.18	Stripe rust resistance
TraesCS3A02G068600	RGA3	3A:41063372	2291	qYrSe.18	Systemic Acquired Resistance, Salicylic Acid Mediated Signaling
TraesCS3A02G067900	CIGR2	3A:40859116	2168	qYrSe.18	Stripe rust resistance
TraesCS3A02G500900	TraesCS3A02G500900	3A:725233305	1960	qYrSe.20	stripe rust reaction type T2
TraesCS3A02G504700	SIT1	3A:726740992	2969	qYrSe.20	Stripe rust resistance
TraesCS3A02G496300		3A:722207912	5940	qYrSe.20	stripe rust reaction type
TraesCS3A02G501400	TraesCS3A02G501400	3A:725470660	227	qYrSe.20	Stripe rust resistance
TraesCS3B02G026200	CYP77A3	3B:11239743	1821	qYrSe.21	Stripe rust resistance
TraesCS3B02G017100		3B:7064685	1185	qYrSe.21	stripe rust reaction type T1
TraesCS3B02G060000	ATL6	3B:31799085	720	qYrSe.22	Stripe rust resistance
TraesCS3B02G061700		3B:33956283	3755	qYrSe.22	stripe rust severity
TraesCS3D02G026800	CHAT	3D:9117413	1632	qYrSe.24	Stripe rust resistance
TraesCS3D02G025500	TraesCS3D02G025500	3D:8830615	311	qYrSe.24	Stripe rust resistance
TraesCS3D02G025300	EP1	3D:8564460	9344	qYrSe.24	Stripe rust resistance
TraesCS3D02G024900	TraesCS3D02G024900	3D:8381172	1249	qYrSe.24	Stripe rust resistance
TraesCS5A02G230300	TraesCS5A02G230300	5A:445250104	509	qYrSe.26	stripe rust severity
TraesCS5A02G226800	STA	5A:442679601	2990	qYrSe.26	Stripe rust resistance
TraesCS5A02G229000	CML22	5A:444890990	792	qYrSe.26	Systemic Acquired Resistance,, Salicylic Acid Mediated Signaling
TraesCS5A02G437900	HSFA2E	5A:619689411	3876	qYrSe.27	Stripe rust resistance
TraesCS5A02G435400	GGL25	5A:618665680	1672	qYrSe.27	Stripe rust resistance
TraesCS5A02G438600	TraesCS5A02G438600	5A:619955551	4272	qYrSe.27	Stripe rust resistance
TraesCS5B02G011200	PRH1	5B:11074579	1427	qYrSe.28	Systemic Acquired Resistance
TraesCS5B02G006500		5B:7706212	7724	qYrSe.28	stripe rust severity
TraesCS5B02G010600	TraesCS5B02G010600	5B:10429378	2712	qYrSe.28	Stripe rust resistance
TraesCS5B02G011000	TraesCS5B02G011000	5B:11042981	452	qYrSe.28	Stripe rust resistance
TraesCS5B02G247600		5B:429621812	3923	qYrSe.29	stripe rust reaction type
TraesCS5B02G245800	ATL6	5B:426993279	1778	qYrSe.29	Stripe rust resistance
TraesCS5D02G336200		5D:425717355		qYrSe.30	stripe rust reaction type T1
TraesCS5D02G336300	NORK	5D:425837917	4083	qYrSe.30	Systemic Acquired Resistance,, Salicylic Acid Mediated Signaling
TraesCS5D02G335500	GLC1	5D:424662280	1814	qYrSe.30	Stripe rust resistance
TraesCS5D02G336700	BGAL11	5D:426000080	5020	qYrSe.30	Stripe rust resistance
TraesCS6A02G392000		6A:606767231	6899	qYrSe.31	stripe rust reaction type T1
TraesCS6A02G394900	PBL38	6A:608089490	5399	qYrSe.31	Stripe rust resistance
TraesCS6A02G394200	WCRKC2	6A:607931222	2442	qYrSe.31	Stripe rust resistance
TraesCS6B02G020800		6B:12662630	3929	qYrSe.32	stripe rust reaction type
TraesCS6B02G014300	TraesCS6B02G014300	6B:8780943	1541	qYrSe.32	Stripe rust resistance
TraesCS6B02G013700	TraesCS6B02G013700	6B:8416766	3854	qYrSe.32	Stripe rust resistance
TraesCS6B02G013200	RGA5	6B:8372877	2807	qYrSe.32	Stripe rust resistance
TraesCS6B02G016000	TraesCS6B02G016000	6B:9759412	445	qYrSe.32	Systemic Acquired Resistance
TraesCS6B02G015000	FNR1	6B:9001734	2275	qYrSe.32	Stripe rust resistance
TraesCS6B02G119900	SARD1	6B:114507380	4038	qYrSe.33	Regulation Of Systemic Acquired Resistance (4)Systemic Acquired Resistance
TraesCS6B02G118800	CYP71Z16	6B:113588038	2041	qYrSe.33	Stripe rust resistance
TraesCS6B02G117600		6B:109143455	2473	qYrSe.33	stripe rust reaction type
TraesCS6B02G118100	TraesCS6B02G118100	6B:112905340	4741	qYrSe.33	Induced Systemic Resistance
TraesCS6D02G362600		6D:453013380	4737	qYrSe.34	stripe rust reaction type T1
TraesCS7A02G032400	TraesCS7A02G032400	7A:13790087	960	qYrSe.34	Stripe rust resistance
TraesCS7A02G029900		7A:12180265	4249	qYrSe.35	stripe rust reaction type T2
TraesCS7A02G031300	RGA5	7A:13090803	3373	qYrSe.35	stripe rust severity, stripe rust severity T1
TraesCS7A02G032100	RGA4	7A:13215430	13830	qYrSe.35	Stripe rust resistance
TraesCS7A02G032200	RGA5	7A:13233387	9821	qYrSe.35	Stripe rust resistance
TraesCS7A02G448600	TraesCS7A02G448600	7A:642902708	596	qYrSe.38	Stripe rust resistance
TraesCS7A02G448800	NDB1	7A:642944169	5272	qYrSe.38	Stripe rust resistance
TraesCS7A02G540000	TraesCS7A02G540000	7A:717080932	11814	qYrSe.39	Stripe rust resistance
TraesCS7A02G539300	CRK6	7A:716402746	2845	qYrSe.39	LRK10 (Protien)
TraesCS7A02G538900	PIK-2	7A:716232828	5728	qYrSe.39	Stripe rust resistance
TraesCS7B02G002300	RGA3	7B:882348	8672	qYrSe.40	stripe rust reaction type T1, stripe rust reaction type seedling, stripe rust severity T1, Systemic Acquired Resistance, Salicylic Acid Mediated Signaling
TraesCS7B02G010000		7B:6153898	4129	qYrSe.40	stripe rust severity
TraesCS7B02G003300	RGA1	7B:1304370	5021	qYrSe.40	Stripe rust resistance
TraesCS7B02G345300		7B:601117136	2099	qYrSe.41	stripe rust severity
TraesCS7B02G340500	TraesCS7B02G340500	7B:595007303	1577	qYrSe.41	Stripe rust resistance
TraesCS7B02G411100	OSR8	7B:679883401	825	qYrSe.42	stripe rust severity
TraesCS7B02G409600	SERK2	7B:678770504	3525	qYrSe.42	Induced Systemic Resistance
TraesCS7B02G449900	CW9	7B:712071097	3669	qYrSe.43	Systemic Acquired Resistance,, Salicylic Acid Mediated Signaling
TraesCS7B02G459200	PIK-2	7B:717152396	15334	qYrSe.43	Stripe rust resistance
TraesCS7D02G006700	PIK6-NP	7D:3436920	7072	qYrSe.44	Stripe rust resistance
TraesCS7D02G009400		7D:4516010	3638	qYrSe.44	stripe rust severity
TraesCS7D02G007600	PIK-2	7D:3727414	12172	qYrSe.44	Stripe rust resistance
TraesCS7D02G006900	PIK6-NP	7D:3581724	728	qYrSe.44	Stripe rust resistance
TraesCS7D02G007000	PIK-2	7D:3583642	9747	qYrSe.44	Stripe rust resistance
TraesCS7D02G006100	FLS2	7D:2882846	2366	qYrSe.44	Stripe rust resistance
TraesCS7D02G006200	FLS2	7D:2897517	1769	qYrSe.44	Stripe rust resistance
TraesCS7D02G008000	RGA4	7D:3855196	3869	qYrSe.44	Stripe rust resistance
TraesCS7D02G007300	RGA5	7D:3629375	11116	qYrSe.44	Stripe rust resistance
TraesCS7D02G007900	RGA5	7D:3783175	11199	qYrSe.44	Stripe rust resistance
TraesCS7D02G006800	RGA5	7D:3549031	2837	qYrSe.44	Stripe rust resistance
TraesCS7D02G008200	RGA5	7D:4004903	5873	qYrSe.44	Stripe rust resistance
TraesCS7D02G006300	PIK-2	7D:2902536	2352	qYrSe.44	Stripe rust resistance
TraesCS7D02G007400	RGA4	7D:3685942	2907	qYrSe.44	Stripe rust resistance
TraesCS7D02G006400	PIK-2	7D:3074325	27866	qYrSe.44	Stripe rust resistance
TraesCS7D02G007700	PIK5-NP	7D:3740455	17132	qYrSe.44	Stripe rust resistance
TraesCS7D02G008100	TraesCS7D02G008100	7D:3954848	988	qYrSe.44	Systemic Acquired Resistance

## Sheet: Sheet4
bestAccession	bestName	location	length	score
TRAESCS7A02G540000	TRAESCS7A02G540000	7A:717080932	11814	256.93
TRAESCS7B02G449900	CW9	7B:712071097	3669	202.95
TRAESCS7A02G032400	TRAESCS7A02G032400	7A:13790087	960	100.69
TRAESCS7B02G002300	RGA3	7B:882348	8672	79.36
TRAESCS7B02G411100	OSR8	7B:679883401	825	71.83
TRAESCS6B02G119900	SARD1	6B:114507380	4038	55.01
TRAESCS7D02G006700	PIK6-NP	7D:3436920	7072	53.95
TRAESCS7D02G007600	PIK-2	7D:3727414	12172	47.37
TRAESCS7D02G006900	PIK6-NP	7D:3581724	728	47.37
TRAESCS7D02G007000	PIK-2	7D:3583642	9747	47.37
TRAESCS7B02G003300	RGA1	7B:1304370	5021	34.74
TRAESCS6B02G118800	CYP71Z16	6B:113588038	2041	33.02
TRAESCS7D02G006100	FLS2	7D:2882846	2366	26.36
TRAESCS7B02G409600	SERK2	7B:678770504	3525	15.19
TRAESCS7D02G006200	FLS2	7D:2897517	1769	14.9
TRAESCS7A02G539300	CRK6	7A:716402746	2845	14.89
TRAESCS7D02G008000	RGA4	7D:3855196	3869	14.38
TRAESCS7A02G031300	RGA5	7A:13090803	3373	13.89
TRAESCS6B02G118100	TRAESCS6B02G118100	6B:112905340	4741	11.67
TRAESCS7A02G032100	RGA4	7A:13215430	13830	10.71
TRAESCS7D02G007300	RGA5	7D:3629375	11116	9.23
TRAESCS6B02G016000	TRAESCS6B02G016000	6B:9759412	445	8.77
TRAESCS7B02G340500	TRAESCS7B02G340500	7B:595007303	1577	6.58
TRAESCS7A02G448600	TRAESCS7A02G448600	7A:642902708	596	6.57
TRAESCS7A02G442100	TRAESCS7A02G442100	7A:636126771	1347	6.47
TRAESCS6B02G015000	FNR1	6B:9001734	2275	5.16
TRAESCS7A02G448800	NDB1	7A:642944169	5272	5.16
TRAESCS7A02G286700	CYP38	7A:336754940	4816	5.16
TRAESCS7A02G538900	PIK-2	7A:716232828	5728	4.73
TRAESCS7A02G032200	RGA5	7A:13233387	9821	4.73
TRAESCS7D02G007900	RGA5	7D:3783175	11199	4.73
TRAESCS7D02G006800	RGA5	7D:3549031	2837	4.73
TRAESCS7D02G008200	RGA5	7D:4004903	5873	4.73
TRAESCS7B02G459200	PIK-2	7B:717152396	15334	4.73
TRAESCS7D02G006300	PIK-2	7D:2902536	2352	4.73
TRAESCS7D02G007400	RGA4	7D:3685942	2907	4.73
TRAESCS7D02G006400	PIK-2	7D:3074325	27866	4.73
TRAESCS7D02G007700	PIK5-NP	7D:3740455	17132	4.73
TRAESCS7D02G008100	TRAESCS7D02G008100	7D:3954848	988	4.5
